# Supplementary material for: Sand flies and Toscana virus: Intra-vector infection dynamics and impact on Phlebotomus perniciosus life-history traits
Source: PLoS Negl Trop Dis. 2024 Sep 25;18(9):e0012509. doi: 10.1371/journal.pntd.0012509 (PMC11458028; doi:10.1371/journal.pntd.0012509)
Supplement: S1 Table — (XLSX) [file pntd.0012509.s004.xlsx]

## Sheet: Sheet1
S3 Appendix. Descriptive statistics for the analysis of the infection impact on sand fly life history traits, infected by dose 2 (104 TCID50/ml) and dose 3 (106 TCID50/ml)
Group	Glm statistical analysis
	(Signif. codes: 0.0001 ‘***’ 0.001 ‘**’ 0.01 ‘*’ 0.05 ‘.’ 0.1 ‘ ’ 1)
	Std. Error	t value	Pr(>|t|)
	Survival time
Dose 2	0.5263	2.97	0.0541
Dose 3	0.5263	1.836	0.0681
	No. eggs
Dose 2	3.0676	1.107	0.27
Dose 3	3.0926	-0.284	0.777
	Oviposition time
Dose 2	4.836	-2.07	0.0605
Dose 3	4.836	-0.956	0.3412
	No. larvae
Dose 2	2.6273	-0.255	0.799
Dose 3	2.6273	-0.843	0.401
	Hatching time
Dose 2	0.2311	2.274	0.0247 *
Dose 3	0.2311	5.284	5.61e-07 ***
