# Supplementary material for: Sand flies and Toscana virus: Intra-vector infection dynamics and impact on Phlebotomus perniciosus life-history traits
Source: PLoS Negl Trop Dis. 2024 Sep 25;18(9):e0012509. doi: 10.1371/journal.pntd.0012509 (PMC11458028; doi:10.1371/journal.pntd.0012509)
Supplement: S2 Table — (XLSX) [file pntd.0012509.s005.xlsx]

## Sheet: Infection dynamic 10^6
Mean log10 viral particles in body, head, wings and legs of infected female sand flies fed with dose 3 (10^6) of Toscana virus over time post infection. Toscana virus RNA levels in the sand fly parts were quantified by RT-qPCR.
dpi	Bodies	sd_bodies	Heads	sd_heads	Wings Legs	sd_wingslegs
3	278958	99073	87.0304	29.53	0	0
5	395443	121714	5571.72	4268.2	756.363	778.488
7	337473	93499.8	3761.73	1919.94	539.126	356.476
9	412307	129698	38548.2	26073.8	326.558	211.077
11	437308	127156	12847.9	6894.14	555.644	446.593
13	1.15457e+06	411862	208460	103509	2974.56	1527.87
15	312091	106005	14112.2	11110.2	168.349	233.697

## Sheet: Infection dynamic 10^4
Mean log10 viral particles in body, head, wings and legs of infected female sand flies fed with dose 2 (10^4) of Toscana virus over time post infection. Toscana virus RNA levels in the sand fly parts were quantified by RT-qPCR.
dpi	Bodies	sd_bodies	Heads	sd_heads	Wings Legs	sd_wing-legs
3	26390.6	11308	0	0	0	0
5	146158	72278.8	14.9533	3.86093	40.687	38.6691
7	195276	99376.9	9.99974	12.2659	83.0001	136.549
9	452631	170500	8813.73	14639.1	1163.54	1112.77
11	774339	239633	768.565	707.527	812.597	506.551
13	768363	363866	47.2343	88.2669	1481.76	1554.05
15	241259	112922	20.1725	28.189	663.713	820.674

## Sheet: Infection dynamic 10^2
Mean log10 viral particles in body, head, wings and legs of infected female sand flies fed with dose 1 (10^2) of Toscana virus over time post infection. Toscana virus RNA levels in the sand fly parts were quantified by RT-qPCR.
dpi	Bodies	sd_bodies	Heads	sd_heads	Wings Legs	sd_wings-legs
3	12647.2	17771.9	0	0	0	0
5	0	0	0	0	0	0
7	670.729	0	0	0	0	0
9	0	0	0	0	0	0
11	0	0	0	0	0	0
13	0	0	0	0	0	0
15	0	0	0	0	0	0

## Sheet: systemic infection
Mosq_ID	Dpe	Dose_FFU_mL	Body	Head	Wings
J0_1	0	10000	1	0	0
J0_2	0	10000	1	0	0
J0_3	0	10000	1	0	0
J0_4	0	10000	1	0	0
J0_5	0	10000	1	1	0
J0_6	0	10000	1	0	0
J0_7	0	10000	1	0	0
J0_8	0	10000	1	0	0
J0_9	0	10000	1	0	0
J0_10	0	10000	1	0	0
J2_1	2	10000	1	0	0
J2_2	2	10000	1	0	0
J2_3	2	10000	1	0	0
J2_4	2	10000	1	1	0
J2_5	2	10000	1	0	0
J2_6	2	10000	1	0	0
J2_7	2	10000	1	1	0
J2_8	2	10000	1	0	0
J2_9	2	10000	1	0	0
J2_10	2	10000	1	1	0
J2_11	2	10000	1	0	0
J2_12	2	10000	1	0	0
J2_13	2	10000	1	0	0
J2_14	2	10000	1	0	0
J2_15	2	10000	1	0	0
J2_16	2	10000	1	1	0
J2_17	2	10000	1	0	0
J2_18	2	10000	1	0	0
J2_19	2	10000	1	0	0
J2_20	2	10000	1	0	0
J2_21	2	10000	1	0	1
J2_22	2	10000	1	0	0
J2_23	2	10000	1	0	0
J2_24	2	10000	1	0	0
J2_25	2	10000	1	1	0
J2_26	2	10000	1	1	0
J2_27	2	10000	1	0	1
J2_28	2	10000	1	0	0
J2_29	2	10000	1	0	0
J2_30	2	10000	1	0	0
J2_31	2	10000	1	0	0
J3_1	3	10000	1	0	0
J3_2	3	10000	1	0	0
J3_3	3	10000	1	0	0
J3_4	3	10000	0	0	0
J3_5	3	10000	1	0	0
J3_6	3	10000	1	0	0
J3_7	3	10000	1	0	0
J3_8	3	10000	0	0	0
J3_9	3	10000	1	0	0
J3_10	3	10000	1	0	0
J3_11	3	10000	1	0	0
J3_12	3	10000	0	0	0
J3_13	3	10000	1	0	0
J3_14	3	10000	1	0	0
J3_15	3	10000	1	0	0
J3_16	3	10000	1	0	0
J3_17	3	10000	1	0	0
J3_18	3	10000	0	0	0
J3_19	3	10000	1	0	0
J3_20	3	10000	1	0	0
J4_1	4	10000	1	1	0
J4_2	4	10000	1	1	0
J4_3	4	10000	1	0	0
J4_4	4	10000	1	1	0
J4_5	4	10000	1	1	1
J4_6	4	10000	1	1	0
J4_7	4	10000	1	0	0
J4_8	4	10000	1	1	0
J4_9	4	10000	1	1	1
J4_10	4	10000	1	1	1
J4_11	4	10000	1	1	0
J4_12	4	10000	1	0	0
J4_13	4	10000	1	1	1
J4_14	4	10000	1	1	1
J4_15	4	10000	1	1	1
J4_16	4	10000	1	0	0
J4_17	4	10000	1	0	0
J4_18	4	10000	1	0	0
J4_19	4	10000	1	1	1
J4_20	4	10000	1	0	0
J4_21	4	10000	1	0	0
J4_22	4	10000	1	1	0
J4_23	4	10000	1	0	0
J4_24	4	10000	1	1	1
J4_25	4	10000	1	0	1
J4_26	4	10000	1	0	0
J4_27	4	10000	1	0	1
J4_28	4	10000	1	0	0
J4_29	4	10000	1	1	1
J4_30	4	10000	1	0	0
J4_31	4	10000	1	1	1
J4_32	4	10000	1	1	1
J5_1	5	10000	1	0	1
J5_2	5	10000	1	0	0
J5_3	5	10000	1	0	0
J5_4	5	10000	1	0	1
J5_5	5	10000	1	0	0
J5_6	5	10000	1	0	1
J5_7	5	10000	1	1	1
J5_8	5	10000	0	0	1
J5_9	5	10000	1	0	0
J5_10	5	10000	0	0	0
J5_11	5	10000	0	0	0
J5_12	5	10000	1	0	0
J5_13	5	10000	0	0	0
J5_14	5	10000	1	0	0
J5_15	5	10000	1	0	0
J7_1	7	10000	0	0	0
J7_2	7	10000	1	0	0
J7_3	7	10000	1	0	1
J7_4	7	10000	1	0	0
J7_5	7	10000	1	0	0
J7_6	7	10000	1	0	0
J7_7	7	10000	1	0	0
J7_8	7	10000	1	0	0
J7_9	7	10000	1	1	1
J7_10	7	10000	1	0	0
J7_11	7	10000	1	1	1
J7_12	7	10000	0	1	0
J7_13	7	10000	1	0	0
J7_1	7	10000	1	1	1
J7_2	7	10000	1	1	1
J7_3	7	10000	1	1	1
J7_4	7	10000	1	0	0
J7_5	7	10000	1	1	0
J7_6	7	10000	1	1	1
J7_7	7	10000	1	0	0
J7_8	7	10000	1	1	1
J7_9	7	10000	1	1	1
J7_10	7	10000	1	0	1
J7_11	7	10000	1	1	1
J7_12	7	10000	1	1	1
J7_13	7	10000	1	0	0
J7_14	7	10000	1	1	1
J7_15	7	10000	1	1	1
J7_16	7	10000	1	0	0
J7_17	7	10000	1	1	1
J7_18	7	10000	1	1	1
J7_19	7	10000	1	1	1
J7_20	7	10000	1	1	1
J7_21	7	10000	1	1	1
J7_22	7	10000	1	1	1
J7_23	7	10000	1	1	1
J7_24	7	10000	1	0	0
J7_25	7	10000	1	1	1
J7_26	7	10000	1	1	1
J9_1	9	10000	1	1	1
J9_2	9	10000	1	1	1
J9_3	9	10000	1	0	0
J9_4	9	10000	1	0	0
J9_5	9	10000	1	1	1
J9_6	9	10000	1	0	0
J9_7	9	10000	1	0	0
J9_8	9	10000	1	0	0
J9_9	9	10000	0	0	0
J9_10	9	10000	1	1	1
J9_11	9	10000	1	1	1
J9_12	9	10000	0	0	0
J9_13	9	10000	1	1	0
J9_14	9	10000	1	0	0
J9_15	9	10000	1	0	0
J9_16	9	10000	0	0	0
J9_17	9	10000	0	0	0
J9_1	9	10000	1	0	0
J9_2	9	10000	0	0	0
J9_3	9	10000	1	1	1
J9_4	9	10000	1	1	1
J9_5	9	10000	1	0	0
J9_6	9	10000	1	1	1
J9_7	9	10000	0	0	0
J9_8	9	10000	1	1	1
J9_9	9	10000	0	0	0
J9_10	9	10000	1	1	1
J9_11	9	10000	1	1	1
J9_12	9	10000	1	1	1
J9_13	9	10000	1	1	1
J9_14	9	10000	1	1	1
J9_15	9	10000	0	0	0
J9_16	9	10000	0	0	0
J9_17	9	10000	0	0	0
J9_18	9	10000	1	1	1
J9_19	9	10000	1	0	0
J9_20	9	10000	1	1	1
J9_21	9	10000	1	1	1
J9_22	9	10000	1	1	1
J9_23	9	10000	1	0	1
J9_24	9	10000	1	0	0
J9_25	9	10000	1	1	1
J9_26	9	10000	1	1	1
J9_27	9	10000	1	1	1
J9_28	9	10000	1	0	0
J9_29	9	10000	1	0	1
J11_1	11	10000	1	0	0
J11_2	11	10000	1	0	0
J11_3	11	10000	0	0	0
J11_4	11	10000	1	0	0
J11_5	11	10000	1	1	1
J11_6	11	10000	1	1	1
J11_7	11	10000	1	1	1
J11_8	11	10000	1	0	0
J11_9	11	10000	1	0	0
J11_10	11	10000	1	0	0
J11_11	11	10000	1	1	1
J11_12	11	10000	1	0	1
J11_13	11	10000	1	1	1
J11_14	11	10000	1	0	0
J11_15	11	10000	1	1	1
J11_16	11	10000	0	0	0
J11_17	11	10000	1	1	1
J11_18	11	10000	1	0	1
J11_19	11	10000	1	0	0
J11_20	11	10000	1	0	0
J11_21	11	10000	1	0	1
J11_1	11	10000	0	0	0
J11_2	11	10000	1	1	1
J11_3	11	10000	1	1	1
J11_4	11	10000	1	1	1
J11_5	11	10000	1	0	0
J11_6	11	10000	0	0	0
J11_7	11	10000	1	1	1
J11_8	11	10000	1	1	1
J11_9	11	10000	1	0	0
J11_10	11	10000	1	0	1
J11_11	11	10000	1	1	1
J11_12	11	10000	1	1	1
J11_13	11	10000	1	1	1
J11_14	11	10000	1	1	1
J11_15	11	10000	1	1	1
J11_16	11	10000	1	1	0
J11_17	11	10000	1	1	0
J11_18	11	10000	1	1	1
J11_19	11	10000	0	0	0
J11_20	11	10000	1	1	1
J11_21	11	10000	1	0	0
J11_22	11	10000	1	1	1
J11_23	11	10000	1	1	1
J11_24	11	10000	1	1	1
J11_25	11	10000	1	0	0
J11_26	11	10000	1	1	1
J11_27	11	10000	1	1	1
J11_28	11	10000	1	1	1
J11_29	11	10000	1	1	1
J11_30	11	10000	1	1	1
J11_31	11	10000	0	0	0
J13_1	13	10000	0	0	0
J13_2	13	10000	1	0	1
J13_3	13	10000	1	0	0
J13_4	13	10000	0	0	0
J13_5	13	10000	1	0	1
J13_6	13	10000	1	0	0
J13_7	13	10000	1	0	0
J13_8	13	10000	1	0	1
J13_9	13	10000	1	0	1
J13_10	13	10000	0	0	0
J13_11	13	10000	1	1	1
J13_12	13	10000	1	0	0
J13_13	13	10000	1	0	0
J13_14	13	10000	0	0	0
J13_15	13	10000	1	0	0
J13_16	13	10000	1	0	0
J13_17	13	10000	1	0	1
J13_18	13	10000	1	1	1
J13_19	13	10000	1	0	1
J13_20	13	10000	0	0	0
J13_21	13	10000	1	1	1
J13_22	13	10000	0	0	0
J14_1	14	10000	1	1	1
J14_2	14	10000	1	1	1
J14_3	14	10000	1	0	1
J14_4	14	10000	1	1	1
J14_5	14	10000	1	1	1
J14_6	14	10000	1	1	1
J14_7	14	10000	1	1	1
J14_8	14	10000	1	1	1
J14_9	14	10000	1	1	1
J14_10	14	10000	1	1	1
J14_11	14	10000	1	1	1
J14_12	14	10000	1	1	1
J14_13	14	10000	1	1	1
J14_14	14	10000	1	1	1
J14_15	14	10000	1	1	1
J14_16	14	10000	1	1	1
J14_17	14	10000	1	1	1
J14_18	14	10000	1	1	1
J14_19	14	10000	1	1	1
J14_20	14	10000	1	1	0
J14_21	14	10000	1	1	1
J14_22	14	10000	1	1	1
J14_23	14	10000	1	0	0
J14_24	14	10000	1	1	1
J14_25	14	10000	1	0	0
J14_26	14	10000	1	0	0
J14_27	14	10000	1	1	1
J14_28	14	10000	1	1	1
J14_29	14	10000	1	0	0
J14_30	14	10000	1	1	1
J14_31	14	10000	1	1	1
J14_32	14	10000	1	1	1
J14_33	14	10000	1	1	1
J15_1	15	10000	1	0	0
J15_2	15	10000	1	1	1
J15_3	15	10000	1	0	0
J15_4	15	10000	0	0	0
J15_5	15	10000	1	1	1
J15_6	15	10000	1	0	1
J15_7	15	10000	0	0	0
J15_8	15	10000	0	0	0
J15_9	15	10000	0	0	0
J15_10	15	10000	1	0	0
J15_11	15	10000	1	1	1
J15_12	15	10000	1	0	0
J15_13	15	10000	1	0	0
J15_14	15	10000	0	0	0
J15_15	15	10000	0	0	0
J15_16	15	10000	0	0	0
J15_17	15	10000	1	1	1
J15_18	15	10000	0	0	0
J15_19	15	10000	1	0	0
J15_20	15	10000	1	0	0
J15_21	15	10000	0	0	0
J15_22	15	10000	1	1	1
J15_23	15	10000	1	0	0
J15_24	15	10000	1	0	0
J15_1	15	10000	1	1	1
J15_2	15	10000	1	1	1
J15_3	15	10000	1	1	1
J15_4	15	10000	1	1	1
J15_5	15	10000	1	1	1
J15_6	15	10000	0	0	1
J15_7	15	10000	1	1	1
J15_8	15	10000	1	0	0
J15_9	15	10000	1	1	1
J15_10	15	10000	1	0	0
J15_11	15	10000	1	1	0
J15_12	15	10000	1	1	1
J15_13	15	10000	1	1	1
J15_14	15	10000	1	0	0
J15_15	15	10000	1	1	1
J15_16	15	10000	1	1	1
J15_17	15	10000	1	1	1
J15_18	15	10000	1	1	1
J15_19	15	10000	1	1	1
J15_20	15	10000	1	1	1
J15_21	15	10000	1	1	1
J17_1	17	10000	0	0	1
J17_2	17	10000	0	0	0
J17_3	17	10000	1	1	1
J17_4	17	10000	1	1	1
J17_5	17	10000	1	1	1
J17_6	17	10000	0	0	0
J17_7	17	10000	1	1	1
J17_8	17	10000	1	1	1
J17_9	17	10000	1	0	1
J17_10	17	10000	1	1	1
J17_11	17	10000	1	1	1
J17_12	17	10000	0	0	0
J17_13	17	10000	1	0	0
J17_14	17	10000	1	1	1
J17_15	17	10000	1	1	1
J17_16	17	10000	1	1	1
J17_17	17	10000	1	1	1
J17_18	17	10000	0	1	1
J17_19	17	10000	1	1	1
J17_20	17	10000	1	1	1
J17_21	17	10000	1	1	1
J17_22	17	10000	1	0	0
J17_23	17	10000	1	1	1
J17_24	17	10000	1	1	1
J17_25	17	10000	1	1	1
J17_26	17	10000	0	0	0
J21_1	21	10000	1	1	1
J21_2	21	10000	1	1	1
J21_3	21	10000	1	1	1
J21_4	21	10000	1	0	1
J21_5	21	10000	1	0	1
J21_6	21	10000	1	0	0
J21_7	21	10000	1	1	1
J21_8	21	10000	0	0	0
J21_9	21	10000	1	1	1
J21_10	21	10000	1	1	1
J21_11	21	10000	1	1	1
J21_12	21	10000	1	1	1
J21_13	21	10000	1	1	1
J21_14	21	10000	1	1	1
J21_15	21	10000	1	0	1
J21_16	21	10000	1	0	1
J21_17	21	10000	1	1	1
J21_18	21	10000	1	1	1
J21_19	21	10000	1	1	1
J21_20	21	10000	1	1	1
J21_21	21	10000	1	1	1
J21_22	21	10000	1	1	1
J21_23	21	10000	1	1	1
J21_24	21	10000	1	1	1
J21_25	21	10000	1	1	1
J21_26	21	10000	1	1	1
J21_27	21	10000	1	1	1
J21_28	21	10000	1	1	1
J21_29	21	10000	0	0	0
J21_30	21	10000	1	1	1
J1_1	1	1000000	1	1	0
J1_2	1	1000000	1	1	0
J1_3	1	1000000	1	0	0
J1_4	1	1000000	1	1	0
J1_5	1	1000000	1	1	0
J1_6	1	1000000	1	1	0
J1_7	1	1000000	1	1	0
J1_8	1	1000000	1	1	0
J1_9	1	1000000	1	1	0
J1_10	1	1000000	1	0	0
J1_11	1	1000000	1	0	0
J1_12	1	1000000	1	0	0
J1_13	1	1000000	1	1	0
J1_14	1	1000000	1	0	0
J1_15	1	1000000	1	1	0
J1_16	1	1000000	1	0	0
J1_17	1	1000000	1	1	0
J1_18	1	1000000	1	1	0
J1_19	1	1000000	1	0	0
J1_20	1	1000000	1	1	0
J2_1	2	1000000	1	0	0
J2_2	2	1000000	1	0	0
J2_3	2	1000000	1	0	0
J2_4	2	1000000	1	1	0
J2_5	2	1000000	1	0	0
J2_6	2	1000000	1	0	0
J2_7	2	1000000	1	0	0
J2_8	2	1000000	1	1	0
J2_9	2	1000000	1	0	0
J2_10	2	1000000	1	1	0
J2_11	2	1000000	1	1	0
J2_12	2	1000000	1	0	0
J2_13	2	1000000	1	1	0
J2_14	2	1000000	1	1	0
J2_15	2	1000000	1	0	0
J2_16	2	1000000	1	0	0
J2_17	2	1000000	1	0	0
J2_18	2	1000000	1	1	0
J2_19	2	1000000	1	1	0
J2_20	2	1000000	1	1	1
J3_1	3	1000000	1	0	0
J3_2	3	1000000	1	1	0
J3_3	3	1000000	0	0	0
J3_4	3	1000000	1	0	0
J3_5	3	1000000	1	1	0
J3_6	3	1000000	1	0	0
J3_7	3	1000000	1	1	0
J3_8	3	1000000	1	0	0
J3_9	3	1000000	1	0	0
J3_10	3	1000000	1	1	0
J3_11	3	1000000	1	1	0
J3_12	3	1000000	1	1	0
J3_13	3	1000000	1	1	0
J3_14	3	1000000	1	1	0
J3_15	3	1000000	1	0	0
J3_16	3	1000000	1	0	0
J3_17	3	1000000	1	0	0
J3_18	3	1000000	1	0	0
J3_19	3	1000000	1	1	0
J3_20	3	1000000	1	0	0
J4_1	4	1000000	1	0	0
J4_2	4	1000000	1	0	0
J4_3	4	1000000	1	0	0
J4_4	4	1000000	1	0	0
J4_5	4	1000000	1	1	1
J4_6	4	1000000	1	1	0
J4_7	4	1000000	1	1	0
J4_8	4	1000000	1	1	1
J4_9	4	1000000	1	1	0
J4_10	4	1000000	1	0	1
J4_11	4	1000000	1	1	0
J4_12	4	1000000	1	0	0
J4_13	4	1000000	1	0	0
J4_14	4	1000000	1	0	0
J4_15	4	1000000	1	0	0
J4_16	4	1000000	1	1	0
J4_17	4	1000000	1	0	0
J4_18	4	1000000	1	0	0
J4_19	4	1000000	1	0	0
J4_20	4	1000000	1	1	0
J5_1	5	1000000	1	0	1
J5_2	5	1000000	1	1	0
J5_3	5	1000000	1	1	1
J5_4	5	1000000	1	0	0
J5_5	5	1000000	1	0	1
J5_6	5	1000000	1	0	1
J5_7	5	1000000	1	1	0
J5_8	5	1000000	1	0	1
J5_9	5	1000000	1	1	0
J5_10	5	1000000	1	0	1
J5_11	5	1000000	1	1	0
J5_12	5	1000000	1	1	0
J5_13	5	1000000	1	1	1
J5_14	5	1000000	1	1	0
J5_15	5	1000000	1	1	0
J5_16	5	1000000	1	0	0
J5_17	5	1000000	1	0	1
J5_18	5	1000000	1	0	1
J5_19	5	1000000	1	0	0
J5_20	5	1000000	1	0	0
J6_1	6	1000000	1	1	1
J6_2	6	1000000	1	1	0
J6_3	6	1000000	1	1	0
J6_4	6	1000000	1	0	1
J6_5	6	1000000	1	1	1
J6_6	6	1000000	1	0	1
J6_7	6	1000000	1	0	1
J6_8	6	1000000	1	0	1
J6_9	6	1000000	1	1	0
J6_10	6	1000000	1	0	1
J6_11	6	1000000	1	0	1
J6_12	6	1000000	1	1	0
J6_13	6	1000000	1	1	0
J6_14	6	1000000	1	0	0
J6_15	6	1000000	1	1	1
J6_16	6	1000000	1	0	1
J6_17	6	1000000	1	1	1
J6_18	6	1000000	1	1	1
J6_19	6	1000000	1	1	0
J6_20	6	1000000	1	1	1
J7_1	7	1000000	1	0	1
J7_2	7	1000000	1	1	0
J7_3	7	1000000	1	1	1
J7_4	7	1000000	1	1	1
J7_5	7	1000000	1	1	0
J7_6	7	1000000	1	1	1
J7_7	7	1000000	1	1	0
J7_8	7	1000000	1	0	1
J7_9	7	1000000	0	0	1
J7_10	7	1000000	1	1	0
J7_11	7	1000000	1	0	0
J7_12	7	1000000	1	0	0
J7_13	7	1000000	1	1	1
J7_14	7	1000000	1	0	1
J7_15	7	1000000	1	0	1
J7_16	7	1000000	1	1	0
J7_17	7	1000000	1	1	1
J7_18	7	1000000	1	1	0
J7_19	7	1000000	1	1	1
J7_20	7	1000000	1	1	1
J8_1	8	1000000	1	0	0
J8_2	8	1000000	1	1	1
J8_3	8	1000000	1	1	0
J8_4	8	1000000	1	1	1
J8_5	8	1000000	1	1	0
J8_6	8	1000000	1	0	0
J8_7	8	1000000	1	0	0
J8_8	8	1000000	1	1	1
J8_9	8	1000000	1	1	1
J8_10	8	1000000	1	1	1
J8_11	8	1000000	1	1	1
J8_12	8	1000000	1	1	1
J8_13	8	1000000	1	1	0
J8_14	8	1000000	1	0	0
J8_15	8	1000000	1	0	0
J8_16	8	1000000	1	0	0
J8_17	8	1000000	1	0	1
J8_18	8	1000000	1	0	1
J8_19	8	1000000	1	1	1
J8_20	8	1000000	1	1	1
J9_1	9	1000000	1	1	0
J9_2	9	1000000	1	1	0
J9_3	9	1000000	1	1	1
J9_4	9	1000000	1	1	1
J9_5	9	1000000	1	1	1
J9_6	9	1000000	1	1	1
J9_7	9	1000000	1	0	1
J9_8	9	1000000	1	1	0
J9_9	9	1000000	1	1	1
J9_10	9	1000000	1	1	1
J9_11	9	1000000	1	1	1
J9_12	9	1000000	1	0	0
J9_13	9	1000000	1	0	1
J9_14	9	1000000	1	0	0
J9_15	9	1000000	1	1	1
J9_16	9	1000000	1	0	1
J9_17	9	1000000	1	1	0
J9_18	9	1000000	1	1	1
J9_19	9	1000000	1	0	0
J9_20	9	1000000	1	1	0
J10_1	10	1000000	1	1	0
J10_2	10	1000000	1	0	1
J10_3	10	1000000	1	0	1
J10_4	10	1000000	1	1	0
J10_5	10	1000000	1	1	1
J10_6	10	1000000	1	0	0
J10_7	10	1000000	1	1	1
J10_8	10	1000000	1	0	0
J10_9	10	1000000	1	1	1
J10_10	10	1000000	1	0	0
J11_1	11	1000000	1	1	0
J11_2	11	1000000	1	1	1
J11_3	11	1000000	1	0	0
J11_4	11	1000000	1	0	1
J11_5	11	1000000	1	0	1
J11_6	11	1000000	1	1	1
J11_7	11	1000000	1	1	0
J11_8	11	1000000	1	1	0
J11_9	11	1000000	0	0	1
J11_10	11	1000000	1	1	1
J12_1	12	1000000	1	1	0
J12_2	12	1000000	1	1	1
J12_3	12	1000000	1	1	1
J12_4	12	1000000	1	0	1
J12_5	12	1000000	0	0	1
J12_6	12	1000000	1	1	0
J12_7	12	1000000	1	0	0
J12_8	12	1000000	1	0	1
J12_9	12	1000000	1	1	1
J12_10	12	1000000	0	0	0
J13_1	13	1000000	1	1	1
J13_2	13	1000000	1	0	1
J13_3	13	1000000	1	1	1
J13_4	13	1000000	1	1	1
J13_5	13	1000000	0	0	1
J13_6	13	1000000	1	1	1
J13_7	13	1000000	1	1	0
J13_8	13	1000000	1	1	0
J13_9	13	1000000	1	0	0
J13_10	13	1000000	1	0	1
J14_1	14	1000000	1	1	0
J14_2	14	1000000	1	1	0
J14_3	14	1000000	1	0	1
J14_4	14	1000000	1	0	1
J14_5	14	1000000	1	0	1
J14_6	14	1000000	1	0	0
J14_7	14	1000000	1	1	1
J14_8	14	1000000	1	1	1
J14_9	14	1000000	1	1	0
J14_10	14	1000000	1	0	0
J15_1	15	1000000	1	1	1
J15_2	15	1000000	1	0	0
J15_3	15	1000000	1	1	1
J15_4	15	1000000	1	0	0

## Sheet: life history traits
ID	group	Blood feeding	Death	Survival time	Egg laying date	Egg laying time	Eggs number	Hatching date	Hatching time	Number of larvae	Hatching rate
4	controle	2022-02-07	2022-02-16	9	2022-02-11	4	27	2022-02-17	6	27	100
5	controle	2022-02-07	2022-02-13	6	NA	NA	NA	NA	NA	NA	NA
6	controle	2022-02-07	2022-02-13	6	2022-02-11	4	42	2022-02-17	6	31	73.8095
7	controle	2022-02-07	2022-02-21	14	2022-02-17	10	33	2022-02-24	7	20	60.6061
8	controle	2022-02-07	2022-02-13	6	2022-02-11	4	51	2022-02-17	6	40	78.4314
9	controle	2022-02-07	2022-02-13	6	2022-02-11	4	31	2022-02-17	6	18	58.0645
10	controle	2022-02-07	2022-02-14	7	2022-02-11	4	50	2022-02-17	6	45	90
11	controle	2022-02-07	2022-02-14	7	2022-02-14	7	22	2022-02-19	5	8	36.3636
12	controle	2022-02-07	2022-02-13	6	2022-02-11	4	33	2022-02-17	6	24	72.7273
13	controle	2022-02-07	2022-02-14	7	2022-02-14	7	46	2022-02-20	6	42	91.3043
14	controle	2022-02-07	2022-02-14	7	2022-02-11	4	40	2022-02-17	6	28	70
15	controle	2022-02-07	2022-02-16	9	2022-02-16	9	12	NA	NA	NA	NA
16	controle	2022-02-07	2022-02-15	8	2022-02-15	8	21	2022-02-21	6	21	100
17	controle	2022-02-07	2022-02-15	8	2022-02-11	4	21	2022-02-17	6	16	76.1905
18	controle	2022-02-07	2022-02-14	7	2022-02-13	6	16	2022-02-19	6	15	93.75
19	controle	2022-02-07	2022-02-18	11	2022-02-17	10	25	2022-02-22	5	21	84
20	controle	2022-02-07	2022-02-16	9	2022-02-11	4	36	2022-02-19	8	20	55.5556
21	controle	2022-02-07	2022-02-16	9	NA	NA	NA	NA	NA	NA	NA
22	controle	2022-02-07	2022-02-13	6	2022-02-13	6	28	2022-02-18	5	23	82.1429
23	controle	2022-02-07	2022-02-16	9	2022-02-13	6	17	2022-02-20	7	7	41.1765
24	controle	2022-02-07	2022-02-13	6	2022-02-11	4	11	2022-02-17	6	3	27.2727
25	controle	2022-02-07	2022-02-14	7	2022-02-11	4	42	2022-02-17	6	26	61.9048
26	controle	2022-02-07	2022-02-16	9	NA	NA	NA	NA	NA	NA	NA
27	controle	2022-02-07	2022-02-13	6	2022-02-13	6	9	2022-02-20	7	5	55.5556
28	controle	2022-02-07	2022-02-15	8	2022-02-15	8	12	2022-02-20	5	12	100
29	controle	2022-02-07	2022-02-16	9	2022-02-11	4	46	2022-02-16	5	42	91.3043
30	controle	2022-02-07	2022-02-13	6	2022-02-13	6	30	2022-02-17	4	26	86.6667
31	controle	2022-02-07	2022-02-10	3	2022-02-10	3	1	NA	NA	NA	NA
32	controle	2022-02-07	2022-02-14	7	2022-02-13	6	31	2022-02-18	5	30	96.7742
33	controle	2022-02-07	2022-02-16	9	NA	NA	NA	NA	NA	NA	NA
34	controle	2022-02-07	2022-02-18	11	2022-02-13	6	42	2022-02-19	6	22	52.381
35	controle	2022-02-07	2022-02-18	11	2022-02-18	11	28	2022-02-24	6	12	42.8571
36	controle	2022-02-07	2022-02-15	8	2022-02-11	4	31	2022-02-17	6	25	80.6452
37	controle	2022-02-07	2022-02-18	11	2022-02-13	6	36	2022-02-18	5	25	69.4444
38	controle	2022-02-07	2022-02-13	6	NA	NA	NA	NA	NA	NA	NA
39	controle	2022-02-07	2022-02-21	14	2022-02-20	13	20	NA	NA	NA	NA
40	controle	2022-02-07	2022-02-16	9	2022-02-13	6	40	2022-02-20	7	25	62.5
41	controle	2022-02-07	2022-02-21	14	2022-02-18	11	26	2022-02-25	7	10	38.4615
42	controle	2022-02-07	2022-02-17	10	NA	NA	NA	NA	NA	NA	NA
43	controle	2022-02-07	2022-02-11	4	2022-02-11	4	24	2022-02-17	6	9	37.5
44	controle	2022-02-07	2022-02-11	4	2022-02-11	4	8	2022-02-17	6	6	75
45	controle	2022-02-07	2022-02-13	6	NA	NA	NA	NA	NA	NA	NA
46	controle	2022-02-07	2022-02-11	4	2022-02-11	4	48	2022-02-16	5	34	70.8333
47	controle	2022-02-07	2022-02-11	4	NA	NA	NA	NA	NA	NA	NA
48	controle	2022-02-07	2022-02-11	4	NA	NA	NA	NA	NA	NA	NA
49	controle	2022-02-07	2022-02-11	4	NA	NA	NA	NA	NA	NA	NA
1	test_104	2022-02-07	2022-02-21	14	2022-02-21	14	13	NA	NA	NA	NA
2	test_104	2022-02-07	2022-02-20	13	2022-02-20	13	25	2022-03-02	10	1	4
3	test_104	2022-02-07	2022-02-19	12	2022-02-19	12	18	2022-02-28	9	2	11.1111
4	test_104	2022-02-07	2022-02-15	8	NA	NA	NA	NA	NA	NA	NA
5	test_104	2022-02-07	2022-02-17	10	NA	NA	NA	NA	NA	NA	NA
6	test_104	2022-02-07	2022-02-14	7	2022-02-11	4	43	2022-02-17	6	41	95.3488
7	test_104	2022-02-07	2022-02-15	8	2022-02-15	8	21	2022-02-22	7	14	66.6667
8	test_104	2022-02-07	2022-02-16	9	2022-02-14	7	14	2022-02-21	7	7	50
9	test_104	2022-02-07	2022-02-17	10	2022-02-11	4	52	2022-02-17	6	34	65.3846
10	test_104	2022-02-07	2022-02-17	10	2022-02-15	8	55	2022-02-19	4	36	65.4545
11	test_104	2022-02-07	2022-02-20	13	2022-02-17	10	44	2022-02-24	7	10	22.7273
12	test_104	2022-02-07	2022-02-13	6	2022-02-13	6	21	2022-02-18	5	7	33.3333
13	test_104	2022-02-07	2022-02-16	9	2022-02-16	9	25	NA	NA	NA	NA
14	test_104	2022-02-07	2022-02-15	8	2022-02-13	6	52	2022-02-19	6	42	80.7692
15	test_104	2022-02-07	2022-02-15	8	2022-02-13	6	38	2022-02-18	5	35	92.1053
16	test_104	2022-02-07	2022-02-14	7	2022-02-11	4	39	2022-02-17	6	26	66.6667
17	test_104	2022-02-07	2022-02-16	9	2022-02-15	8	32	2022-02-22	7	21	65.625
18	test_104	2022-02-07	2022-02-14	7	2022-02-13	6	27	2022-02-18	5	21	77.7778
19	test_104	2022-02-07	2022-02-14	7	NA	NA	NA	NA	NA	NA	NA
20	test_104	2022-02-07	2022-02-19	12	2022-02-19	12	9	2022-02-25	6	4	44.4444
21	test_104	2022-02-07	2022-02-17	10	NA	NA	NA	NA	NA	NA	NA
22	test_104	2022-02-07	2022-02-18	11	2022-02-15	8	36	2022-02-21	6	26	72.2222
23	test_104	2022-02-07	2022-02-15	8	2022-02-13	6	27	2022-02-19	6	8	29.6296
24	test_104	2022-02-07	2022-02-17	10	NA	NA	NA	NA	NA	NA	NA
25	test_104	2022-02-07	2022-02-18	11	2022-02-17	10	41	2022-02-24	7	12	29.2683
26	test_104	2022-02-07	2022-02-16	9	2022-02-15	8	37	2022-02-22	7	25	67.5676
27	test_104	2022-02-07	2022-02-18	11	NA	NA	NA	NA	NA	NA	NA
28	test_104	2022-02-07	2022-02-13	6	2022-02-11	4	40	2022-02-17	6	21	52.5
29	test_104	2022-02-07	2022-02-20	13	2022-02-20	13	43	2022-02-28	8	30	69.7674
30	test_104	2022-02-07	2022-02-15	8	2022-02-13	6	33	2022-02-19	6	19	57.5758
31	test_104	2022-02-07	2022-02-15	8	2022-02-14	7	30	2022-02-20	6	27	90
32	test_104	2022-02-07	2022-02-17	10	2022-02-16	9	26	2022-02-24	8	21	80.7692
33	test_104	2022-02-07	2022-02-15	8	2022-02-14	7	40	2022-02-20	6	13	32.5
34	test_104	2022-02-07	2022-02-18	11	2022-02-17	10	21	2022-02-24	7	11	52.381
35	test_104	2022-02-07	2022-02-14	7	2022-02-14	7	37	2022-02-20	6	20	54.0541
36	test_104	2022-02-07	2022-02-15	8	2022-02-14	7	48	2022-02-19	5	36	75
37	test_104	2022-02-07	2022-02-19	12	2022-02-19	12	4	NA	NA	NA	NA
38	test_104	2022-02-07	2022-02-15	8	2022-02-15	8	8	NA	NA	NA	NA
39	test_104	2022-02-07	2022-02-20	13	2022-02-13	6	52	2022-02-20	7	32	61.5385
40	test_104	2022-02-07	2022-02-17	10	2022-02-15	8	32	2022-02-22	7	2	6.25
41	test_104	2022-02-07	2022-02-20	13	2022-02-20	13	32	2022-02-28	8	16	50
42	test_104	2022-02-07	2022-02-21	14	2022-02-17	10	43	NA	NA	NA	NA
43	test_104	2022-02-07	2022-02-16	9	2022-02-13	6	41	2022-02-19	6	41	100
44	test_104	2022-02-07	2022-02-14	7	2022-02-14	7	29	2022-02-20	6	19	65.5172
45	test_104	2022-02-07	2022-02-16	9	NA	NA	NA	NA	NA	NA	NA
46	test_104	2022-02-07	2022-02-14	7	2022-02-13	6	61	2022-02-19	6	56	91.8033
47	test_104	2022-02-07	2022-02-16	9	2022-02-14	7	30	2022-02-20	6	14	46.6667
48	test_104	2022-02-07	2022-02-14	7	2022-02-13	6	27	2022-02-18	5	17	62.963
49	test_104	2022-02-07	2022-02-16	9	2022-02-13	6	44	2022-02-19	6	32	72.7273
50	test_104	2022-02-07	2022-02-16	9	2022-02-16	9	6	2022-02-24	8	5	83.3333
51	test_104	2022-02-07	2022-02-17	10	NA	NA	NA	NA	NA	NA	NA
52	test_104	2022-02-07	2022-02-16	9	2022-02-16	9	1	NA	NA	NA	NA
53	test_104	2022-02-07	2022-02-15	8	2022-02-13	6	38	2022-02-18	5	24	63.1579
54	test_104	2022-02-07	2022-02-18	11	2022-02-13	6	47	2022-02-19	6	23	48.9362
55	test_104	2022-02-07	2022-02-17	10	2022-02-16	9	34	2022-02-24	8	14	41.1765
56	test_104	2022-02-07	2022-02-20	13	2022-02-17	10	55	2022-02-24	7	28	50.9091
57	test_104	2022-02-07	2022-02-15	8	2022-02-15	8	40	2022-02-22	7	36	90
58	test_104	2022-02-07	2022-02-18	11	2022-02-18	11	25	2022-02-25	7	20	80
59	test_104	2022-02-07	2022-02-14	7	2022-02-13	6	28	2022-02-18	5	12	42.8571
60	test_104	2022-02-07	2022-02-11	4	2022-02-11	4	9	2022-02-17	6	9	100
61	test_104	2022-02-07	2022-02-11	4	NA	NA	NA	NA	NA	NA	NA
62	test_104	2022-02-07	2022-02-10	3	NA	NA	NA	NA	NA	NA	NA
1	test_106	2022-02-07	2022-02-13	6	2022-02-13	6	17	NA	NA	NA	NA
2	test_106	2022-02-07	2022-02-15	8	2022-02-15	8	15	2022-02-22	7	11	73.3333
3	test_106	2022-02-07	2022-02-20	13	2022-02-20	13	20	2022-02-28	8	6	30
4	test_106	2022-02-07	2022-02-13	6	2022-02-11	4	30	2022-02-18	7	17	56.6667
5	test_106	2022-02-07	2022-02-16	9	2022-02-16	9	19	2022-02-25	9	12	63.1579
6	test_106	2022-02-07	2022-02-17	10	2022-02-11	4	17	2022-02-18	7	14	82.3529
7	test_106	2022-02-07	2022-02-16	9	2022-02-16	9	4	NA	NA	NA	NA
8	test_106	2022-02-07	2022-02-13	6	2022-02-11	4	2	2022-02-18	7	1	50
9	test_106	2022-02-07	2022-02-14	7	2022-02-11	4	27	2022-02-17	6	12	44.4444
10	test_106	2022-02-07	2022-02-15	8	2022-02-14	7	32	2022-02-20	6	28	87.5
11	test_106	2022-02-07	2022-02-13	6	2022-02-13	6	30	2022-02-21	8	24	80
12	test_106	2022-02-07	2022-02-16	9	2022-02-13	6	27	2022-02-21	8	7	25.9259
13	test_106	2022-02-07	2022-02-16	9	2022-02-15	8	58	2022-02-22	7	37	63.7931
14	test_106	2022-02-07	2022-02-15	8	NA	NA	NA	NA	NA	NA	NA
15	test_106	2022-02-07	2022-02-15	8	2022-02-13	6	34	2022-02-21	8	25	73.5294
16	test_106	2022-02-07	2022-02-14	7	2022-02-13	6	16	2022-02-21	8	14	87.5
17	test_106	2022-02-07	2022-02-15	8	2022-02-14	7	28	2022-02-21	7	25	89.2857
18	test_106	2022-02-07	2022-02-15	8	2022-02-14	7	14	2022-02-21	7	11	78.5714
19	test_106	2022-02-07	2022-02-17	10	2022-02-13	6	19	2022-02-18	5	18	94.7368
20	test_106	2022-02-07	2022-02-20	13	2022-02-17	10	60	2022-02-25	8	32	53.3333
21	test_106	2022-02-07	2022-02-13	6	2022-02-13	6	37	2022-02-21	8	12	32.4324
22	test_106	2022-02-07	2022-02-17	10	2022-02-14	7	58	2022-02-21	7	40	68.9655
23	test_106	2022-02-07	2022-02-23	16	NA	NA	NA	NA	NA	NA	NA
24	test_106	2022-02-07	2022-02-13	6	2022-02-13	6	22	2022-02-21	8	18	81.8182
25	test_106	2022-02-07	2022-02-18	11	2022-02-14	7	44	2022-02-21	7	31	70.4545
26	test_106	2022-02-07	2022-02-21	14	2022-02-16	9	35	2022-02-23	7	22	62.8571
27	test_106	2022-02-07	2022-02-17	10	2022-02-14	7	33	2022-02-21	7	25	75.7576
28	test_106	2022-02-07	2022-02-17	10	2022-02-16	9	37	2022-02-22	6	34	91.8919
29	test_106	2022-02-07	2022-02-14	7	2022-02-13	6	14	2022-02-20	7	11	78.5714
30	test_106	2022-02-07	2022-02-15	8	2022-02-11	4	46	2022-02-17	6	24	52.1739
31	test_106	2022-02-07	2022-02-16	9	2022-02-14	7	35	2022-02-21	7	22	62.8571
32	test_106	2022-02-07	2022-02-20	13	2022-02-17	10	36	2022-02-25	8	32	88.8889
33	test_106	2022-02-07	2022-02-22	15	NA	NA	NA	NA	NA	NA	NA
34	test_106	2022-02-07	2022-02-16	9	2022-02-13	6	48	2022-02-20	7	31	64.5833
35	test_106	2022-02-07	2022-02-17	10	2022-02-15	8	40	2022-02-22	7	39	97.5
36	test_106	2022-02-07	2022-02-15	8	2022-02-13	6	24	2022-02-18	5	15	62.5
37	test_106	2022-02-07	2022-02-14	7	NA	NA	NA	NA	NA	NA	NA
38	test_106	2022-02-07	2022-02-15	8	2022-02-14	7	2	2022-02-20	6	1	50
39	test_106	2022-02-07	2022-02-15	8	2022-02-11	4	24	2022-02-18	7	18	75
40	test_106	2022-02-07	2022-02-20	13	2022-02-20	13	30	2022-02-28	8	11	36.6667
41	test_106	2022-02-07	2022-02-14	7	NA	NA	NA	NA	NA	NA	NA
42	test_106	2022-02-07	2022-02-15	8	2022-02-15	8	12	2022-02-22	7	10	83.3333
43	test_106	2022-02-07	2022-02-16	9	2022-02-13	6	14	2022-02-23	10	6	42.8571
44	test_106	2022-02-07	2022-02-17	10	2022-02-16	9	39	2022-02-23	7	24	61.5385
45	test_106	2022-02-07	2022-02-15	8	2022-02-13	6	50	2022-02-21	8	35	70
46	test_106	2022-02-07	2022-02-19	12	2022-02-17	10	30	2022-02-25	8	19	63.3333
47	test_106	2022-02-07	2022-02-19	12	2022-02-17	10	41	2022-02-25	8	31	75.6098
48	test_106	2022-02-07	2022-02-13	6	2022-02-13	6	30	2022-02-18	5	19	63.3333
49	test_106	2022-02-07	2022-02-13	6	NA	NA	NA	NA	NA	NA	NA
50	test_106	2022-02-07	2022-02-23	16	2022-02-22	15	29	2022-03-02	8	14	48.2759
51	test_106	2022-02-07	2022-02-15	8	2022-02-14	7	3	NA	NA	NA	NA
52	test_106	2022-02-07	2022-02-14	7	2022-02-14	7	9	2022-02-21	7	5	55.5556
53	test_106	2022-02-07	2022-02-20	13	NA	NA	NA	NA	NA	NA	NA
54	test_106	2022-02-07	2022-02-16	9	2022-02-14	7	21	2022-02-20	6	10	47.619
55	test_106	2022-02-07	2022-02-15	8	2022-02-15	8	52	2022-02-22	7	38	73.0769
56	test_106	2022-02-07	2022-02-11	4	NA	NA	NA	NA	NA	NA	NA
57	test_106	2022-02-07	2022-02-11	4	2022-02-11	4	10	NA	NA	NA	NA
58	test_106	2022-02-07	2022-02-11	4	NA	NA	NA	NA	NA	NA	NA
59	test_106	2022-02-07	2022-02-11	4	NA	NA	NA	NA	NA	NA	NA
60	test_106	2022-02-07	2022-02-11	4	NA	NA	NA	NA	NA	NA	NA
61	test_106	2022-02-07	2022-02-11	4	NA	NA	NA	NA	NA	NA	NA
62	test_106	2022-02-07	2022-02-11	4	2022-02-11	4	21	2022-02-17	6	8	38.0952
